# Supplementary material for: Teaching an old dog new tricks: serum troponin T as a biomarker in amyotrophic lateral sclerosis
Source: Brain Commun. 2021 Nov 17;3(4):fcab274. doi: 10.1093/braincomms/fcab274 (PMC8728713; doi:10.1093/braincomms/fcab274)
Supplement: fcab274_Supplementary_Data [file fcab274_Supplementary_Data.zip]

Archive with 2 entries (2 files):
- Supplementary Figure 1.tif
- Supplementary Figure Legend.docx
